# Supplementary material for: Dissemination of IncQ1 Plasmids Harboring NTEKPC-IId in a Brazilian Hospital
Source: Microorganisms. 2025 Jan 16;13(1):180. doi: 10.3390/microorganisms13010180 (PMC11767769; doi:10.3390/microorganisms13010180)
Supplement: Supplementary file 1 [file microorganisms-13-00180-s001.zip]

Archive with 8 entries (8 files):
- Supplementary titles and figures.pdf
- TableS1.pdf
- TableS2.pdf
- TableS3.pdf
- TableS4.pdf
- TableS5.pdf
- TableS6.pdf
- TableS7.pdf
